# Supplementary material for: Metabolome analysis reveals a role for glyceraldehyde 3-phosphate dehydrogenase in the inhibition of C. thermocellum by ethanol
Source: Biotechnol Biofuels. 2017 Nov 30;10:276. doi: 10.1186/s13068-017-0961-3 (PMC5708176; doi:10.1186/s13068-017-0961-3)
Supplement: Supplementary file 1 — Additional file 1: Table S1. Strain used in this work. [file 13068_2017_961_MOESM1_ESM.xlsx]

## Sheet: Sheet1
Table S1. Strain used in this work
organism	description	Source or reference
T. saccharolyticum	wild type T. saccharolyticum JW/SL-YS485	Mai V, Lorenz WW, Wiegel J. 1997.
C. thermocellum	wild type C. thermocellum strain DSM 1313	DSMZ
	wild type C. thermocellum with pLT_88 ( T. saccharolyticum gapdh overexpressing plasmid)	this work
E. coli	T7 Express lysY/lq Used for heterologous protein expression	New England Biolabs
	DH5α Used for plasmid screening and propagation	New England Biolabs
