# Supplementary material for: Metabolome analysis reveals a role for glyceraldehyde 3-phosphate dehydrogenase in the inhibition of C. thermocellum by ethanol
Source: Biotechnol Biofuels. 2017 Nov 30;10:276. doi: 10.1186/s13068-017-0961-3 (PMC5708176; doi:10.1186/s13068-017-0961-3)
Supplement: Supplementary file 2 — Additional file 2: Table S2. Plasmids used in this study. [file 13068_2017_961_MOESM2_ESM.xlsx]

## Sheet: Sheet1
Table S2. plasmids used in this study
plasmid	Description	Accession number
pLT_78	overexpression of tsac_gapdh gene in E. coli	MF503105
pLT_79	overexpression of Ctherm_gapdh gene in E. coli	MF503106
pLT_88	overexpression of tsac_gapdh gene in C. thermocellum	MF503104
