# Supplementary material for: Metabolome analysis reveals a role for glyceraldehyde 3-phosphate dehydrogenase in the inhibition of C. thermocellum by ethanol
Source: Biotechnol Biofuels. 2017 Nov 30;10:276. doi: 10.1186/s13068-017-0961-3 (PMC5708176; doi:10.1186/s13068-017-0961-3)
Supplement: Supplementary file 3 — Additional file 3: Table S3. Primers used in this study. [file 13068_2017_961_MOESM3_ESM.xlsx]

## Sheet: Sheet1
Table S3. Primers used in this study
primer	sequence	note
LT_293	TACACGTACTTAGTCGCTGAAGCTCTTCTATGGCAGTAAAAATTGG	overexpressing C. thermcellum gapdh gene in E. coli
LT_294	TAGGTACGAACTCGATTGACGGCTCTTCTACCTTATTTTGCATCAACCG
LT_295	TACACGTACTTAGTCGCTGAAGCTCTTCTATGGCAGTAAAAGTAGG	overexpressing T. saccharolyticum gapdh gene in E. coli
LT_296	TAGGTACGAACTCGATTGACGGCTCTTCTACCTTACAGTCTATCTGCTAC
LT_297	TAACAAAAGTAAGGAGGAATTTGTTATGGCAGTAAAAGTAGG	overexpressing T. saccharolyticum gapdh gene in C. thermcellum
LT_298	TCTACAGAAAAGCATACGGTGCATATTACAGTCTATCTGCTAC
